# Supplementary material for: Burden of RSV-Associated Inpatient Care and Emergency Service Utilization in Two German Pediatric Centers Across Six Seasons Including the First Nirsevimab Year
Source: Children (Basel). 2026 Jan 26;13(2):173. doi: 10.3390/children13020173 (PMC12939032; doi:10.3390/children13020173)
Supplement: Supplementary file 1 [file children-13-00173-s001.zip]

Archive with 1 entries (1 files):
- children-4133721-supplementary.pdf
